# Supplementary material for: Low-input breeding potential in stone pine, a multipurpose forest tree with low genome diversity
Source: G3 (Bethesda). 2025 Mar 12;15(5):jkaf056. doi: 10.1093/g3journal/jkaf056 (PMC12060235; doi:10.1093/g3journal/jkaf056)
Supplement: jkaf056_Supplementary_Data [file jkaf056_supplementary_data.zip]

Archive with 8 entries (8 files):
- Figure_S1_G3-2024-405456.pdf
- Figure_S2_G3-2024-405456.pdf
- File_S1_G3-2024-405456.pdf
- File_S2_G3-2024-405456.pdf
- Table_S1_G3-2024-405456.pdf
- Table_S2_G3-2024-405456.pdf
- Table_S3_G3-2024-405456.pdf
- Table_S4_G3-2024-405456.pdf
